# Supplementary material for: Endocytosis, Distribution, and Exocytosis of Polystyrene Nanoparticles in Human Lung Cells
Source: Nanomaterials (Basel). 2022 Dec 24;13(1):84. doi: 10.3390/nano13010084 (PMC9824409; doi:10.3390/nano13010084)
Supplement: Supplementary file 1 [file nanomaterials-13-00084-s001.zip]

Archive with 1 entries (1 files):
- nanomaterials-2115331-supplementary.pdf
